# Supplementary material for: Proton Minibeam Radiation Therapy and Arc Therapy: Proof of Concept of a Winning Alliance
Source: Cancers (Basel). 2021 Dec 27;14(1):116. doi: 10.3390/cancers14010116 (PMC8749801; doi:10.3390/cancers14010116)
Supplement: Supplementary file 1 [file cancers-14-00116-s001.zip]

Archive with 1 entries (1 files):
- cancers-1502811-SI.pdf
